# Supplementary material for: Reporting guidelines for oncology research: helping to maximise the impact of your research
Source: Br J Cancer. 2018 Feb 22;118(5):619–28. doi: 10.1038/bjc.2017.407 (PMC5846057; doi:10.1038/bjc.2017.407)
Supplement: Supplementary Table 1 [file bjc2017407x3.xlsx]

## Sheet: 13 March 2017
Guideline provided for	Clinical area of study that guideline relates to	Section of study report that guideline relates to	No of citations of guideline	Guideline available via 'Open Access'	Guideline reference and link to more information about guideline in the EQUATOR database
(a) Guidance for reporting all parts of a study
1. Clinical trials
Myeloma clinical trials	Oncology, haematology	Whole report	186	yes	Rajkumar et al, 2011
Phase 1 and phase 2 clinical trials in neuro-oncology	Oncology, neurology	Whole report	16	yes	Chang et al, 2005
Surgically-based therapeutic clinical trials	Oncology, neurology, surgery	Whole report	8		Chang et al, 2007
Therapeutic trials in acute myeloid leukaemia (AML)	Oncology, haematology	Whole report	1149		Cheson et al, 2003
Clinical trials in cancer pain educational interventions	Oncology	Whole report	7	yes	Stiles et al, 2010
2. Observational studies
Tumour marker prognostic studies	Oncology, genetics	Whole report	313	yes	McShane et al, 2005
The design and analysis of prognostic factor studies in non-small cell lung cancer (NSCLC)	Oncology, genetics, respiratory medicine	Whole report	151	yes	Subramanian et al, 2010
(b) Guidance for reporting certain parts of a study
1. Clinical trials
Reporting of BCR-ABL molecular testing	Oncology, haematology	Procedure/Method, Results	4		Akard et al, 2011
Reporting clinical trial results on electrochemotherapy	Oncology	Procedure/Method, Study characteristics, Intervention, Results, Data, Outcomes, Ethical issues, Research recommendations	4	yes	Campana et al, 2016
Standard definitions and endpoints for neoadjuvant clinical trials in breast cancer	Oncology	Terminology/definitions	23		Fumagalli et al, 2012
Clinical trials in systemic light-chain amyloidosis	Oncology, haematology	Procedure/Method, Study characteristics, Outcomes	48		Comenzo et al, 2012
Clinical trials for patients in the state of a rising prostate-specific antigen	Oncology, urology	Study characteristics, Outcomes	121	yes	Scher et al, 2004
Flow cytometry minimal residual disease analysis and reporting in multiple myeloma	Oncology, haematology	Procedure/Method, Results	3	yes	Arroz et al, 2016
Reporting system for correlation of cytogenetic and molecular genetic data with clinical data	Oncology, haematology	Procedure/Method, Intervention, Outcomes	1094	yes	Döhner et al, 2010
Reporting definitions, methodological and statistical issues for phase 3 clinical trials in chronic myeloid leukaemia	Oncology	Terminology/definitions, Statistical methods and analyses	30	yes	Guilhot et al, 2012
Clinical platelet transfusion studies	Oncology, haematology	Procedure/Method, Intervention, Outcomes, Harms/adverse effects/safety data	2		Meyer et al, 2013
Reporting embolisation treatment of vascular head, neck and brain tumours	Oncology, neurology, radiology, surgery	Terminology/definitions	10	yes	Duffis et al, 2012
Reporting MRI evaluation of response after neoadjuvant radiotherapy in soft tissue sarcoma	Oncology, radiology	Images	0	yes	Messiou et al, 2016
To promote standardisation and diminish variations in the acquisition, interpretation, and reporting of whole-body MRI scans for use in advanced prostate cancer	Oncology, urology, radiology, nuclear medicine	Images	reference not found	yes	Padhani et al, 2017
Reporting of postneoadjuvant systemic therapy breast cancer specimens	Oncology, pathology	Procedure/Method, Study characteristics, Terminology/definitions, Intervention	4	yes	Provenzano et al, 2015
Reporting of health-related quality of life in clinical cancer trials	Oncology	Outcomes	51		Lee et al, 2000
Use of historical data for determining "go/no go" decision for definitive phase III testing	Oncology	Procedure/Method, Data	32	yes	Vickers et al, 2007
Common terminology criteria for paediatric reporting of adverse events in oncology trials	Oncology, paediatrics	Terminology/definitions, Harms/adverse effects/safety data	reference not found		Reeve et al, 2017
2. Observational studies
Presenting prognostic studies with missing covariate data	Oncology	Data	87	yes	Burton et al, 2004
Reporting case series of tumours of the colon and rectum	Oncology, gastroenterology, surgery	Procedure/Method, Study characteristics, Intervention, Results, Data, Outcomes	Journal indexed from 2008 onwards		Rubino et al, 1999
Reporting of individual MRI studies in men with prostate cancer on active surveillance and for reporting the outcomes of cohorts of men with prostate cancer having MRI on active surveillance	Oncology, urology, radiology	Images	reference not found		Moore et al, 2017
3. Other study types
Standards for balanced reporting on websites and in newspapers	Oncology, obstetrics & gynaecology		12		Bodemer et al, 2012
Reporting clinical studies of radioembolisation of hepatic malignancies	Oncology, gastroenterology, radiology	Procedure/Method, Study characteristics, Terminology/definitions, Intervention, Images, Outcomes, Harms/adverse effects/safety data	78	yes	Salem et al, 2011
Transcatheter therapies for hepatic malignancy	Oncology, gastroenterology, radiology, surgery	Procedure/Method, Study characteristics, Terminology/definitions, Outcomes, Harms/adverse effects/safety data	51	yes	Brown et al, 2009
Reporting clinical studies and research on the use of ablation methods for the treatment of benign bone tumours and metastases involving bone and soft tissues beyond the liver and lung	Oncology, radiology	Procedure/Method, Study characteristics, Intervention, Results, Images, Outcomes, Harms/adverse effects/safety data	14	yes	Callstrom et al, 2009
Percutaneous thermal ablation of primary renal cell carcinoma	Oncology, renal medicine, radiology, surgery	Procedure/Method, Study characteristics, Terminology/definitions, Intervention, Images, Outcomes, Harms/adverse effects/safety data	19	yes	Clark et al, 2009
Percutaneous vertebral augmentation	Oncology, rheumatology, radiology, surgery	Procedure/Method, Study characteristics, Intervention, Outcomes, Harms/adverse effects/safety data	8	yes	Radvany et al, 2009
Reporting the various aspects of image-guided ablation therapy	Oncology, radiology	Study characteristics, Terminology/definitions, Intervention, Results, Images, Statistical methods and analyses, Outcomes, Harms/adverse effects/safety data	101	yes	Ahmed et al, 2014
Reporting image-guided irreversible electroporation ablation therapy	Oncology, radiology	Terminology/definitions, Data, Images	reference not found	yes	Wendler et al, 2016
Reporting and gathering data on dose-volume dependencies of treatment outcome	Oncology	Data	65	yes	Jackson et al, 2010
Calibration methods in cancer simulation models	Oncology	Procedure/Method, Data	38		Stout et al, 2009
Reporting HIF-1α-TG interactions	Oncology, genetics	Data	reference not found		Slemc et al, 2016
